# Supplementary material for: Robust Generation of Ready-to-Use Cryopreserved Motor Neurons from Human Pluripotent Stem Cells for Disease Modeling
Source: Int J Mol Sci. 2022 Nov 3;23(21):13462. doi: 10.3390/ijms232113462 (PMC9657726; doi:10.3390/ijms232113462)
Supplement: Supplementary file 1 [file ijms-23-13462-s001.zip]

Archive with 7 entries (7 files):
- Supplementary Figure S1.jpg
- Supplementary Figure S1.pdf
- Supplementary Video S1.avi
- Supplementary Video S2.avi
- Supplementary Video S3.avi
- Supplementary Video S4.mp4
- Supplementary Video S5.mp4
